# Supplementary material for: Whole genome sequencing of macrolide resistant Streptococcus pneumoniae serotype 19A sequence type 416
Source: BMC Microbiol. 2020 Jul 25;20:224. doi: 10.1186/s12866-020-01909-1 (PMC7382794; doi:10.1186/s12866-020-01909-1)
Supplement: Supplementary file 1 — Additional file 1. List of Streptococcus pneumoniae clinical isolates included in the study. Table contains data of origin and properties of the isolates. (CZ, the Czech Republic; ITA, Italy; POR, Portugal; F, female; M, male; PEN, penicillin; CTX, cefotaxime; ERY, erythromycin; CLI, clindamycin; TET, tetracycline; CMP, chloramphenicol; SXT, trimethoprim/sulfamethoxazole; Induction, inducible clindamycin resistance). [file 12866_2020_1909_MOESM1_ESM.xls]

## Sheet: vysl
Isolate number in article	Sample	ST typ	Serotyp	Origin	Age range (years)	Clinical speciment	Isolation	D-CLI	D-COT	D-ERY	D-NOR	D-OXA	M-CIP	PEN	CTX	ERY	CLI	TET	CMP	COT	M-LNZ	M-RIF	M-TGC	Induction (D-test)	ermB	mef E	tet (M)	Induction
A002	B0029457	416	19A	CZ	65-78	blood	2015	6	26	6	18	31	1	0.016	0.016	>4	>4	>4	2	0.25	0.5	0.03	≤0.016
A003	B0007775	416	19A	CZ	unknown	swab ear	2010	6	26	6	16	27	1	0.016	0.03	>4	>4	>4	2	4	0.5	≤0.016	≤0.03
A004	B0028657	416	19A	CZ	65-78	blood	2015	6	25	6	18	30	1	0.016	0.016	>4	>4	>4	2	0.5	0.5	0.03	≤0.016
A005	B0037850	416	19A	ITA	0-2	blood	2010	6	26	6	19	28	ND	0.03	0.06	>4	>4	0.25	2	0.25	0.5	0.03	ND
A007	B0027630	416	19A	CZ	65-78	blood	2014	6	26	6	18	28	1	0.016	0.016	>4	>4	>4	2	0.25	0.5	≤0.016	≤0.016		+	-	+
A008	B0019202	416	19A	CZ	65-78	cerebrospinal fluid	2013	6	26	6	18	28	1	0.016	0.016	>4	>4	>4	2	2	0.5	≤0.016	≤0.016
A009	B0037840	416	19A	POR	65-78	blood	2003	6	24	6	21	29	ND	0.03	0.03	>4	4	>4	2	0.25	0.5	0.03	ND
A010	B0037858	416	19A	ITA	65-78	blood	2016	17	26	8	19	26	ND	0.016	0.03	>4	0.125	>4	2	0.25	0.5	0.03	ND	Poz.				+
A012	B0023953	416	19A	CZ	0-2	blood	2013	6	25	6	20	22	0.5	0.03	0.016	>4	2	>4	1	0.25	0.5	0.03	0.06
A013	B0037846	416	19A	ITA	unknown	blood	2007	6	24	6	17	29	ND	0.03	0.03	>4	>4	>4	4	0.25	0.5	0.03	ND
A014	B0018005	416	19A	CZ	3-5	blood	2012	6	29	6	19	28	0.5	≤0.004	0.016	>4	0.5	>4	2	4	0.5	≤0.016	≤0.016	Poz.				+
A016	B0037837	416	19A	POR	49-64	blood	2010	22	25	28	19	27	ND	0.016	0.03	0.25	0.06	0.25	2	0.25	0.5	0.016	ND
A017	B0037836	416	19A	POR	65-78	blood	2010	17	27	9	19	17	ND	0.125	0.25	>4	0.125	>4	2	0.125	0.5	0.03	ND	Poz.				+
A018	B0028265	416	19A	CZ	65-78	blood	2015	6	23	6	17	31	1	≤0.004	0.016	>4	2	>4	2	0.25	0.5	≤0.016	≤0.016
A019	B0028329	416	19A	CZ	65-78	blood	2015	6	23	6	18	29	1	0.008	0.016	>4	>4	>4	2	0.25	0.5	0.03	≤0.016
A021	B0022911	416	19A	CZ	79-98	blood	2013	6	24	6	17	26	1	0.016	0.016	>4	>4	>4	2	0.25	0.5	≤0.016	≤0.016
A022	B0037857	416	19A	ITA	79-98	blood	2015	6	27	6	19	29	ND	0.016	0.03	>4	>4	>4	2	0.25	0.5	0.03	ND
A023	B0023011	416	19A	CZ	49-64	blood	2013	6	28	6	19	32	0.5	0.008	0.016	>4	2	>4	2	0.25	0.5	≤0.016	≤0.016
A024	B0019239	416	19A	CZ	49-64	blood	2013	6	24	6	17	29	1	0.016	0.016	>4	>4	>4	2	4	0.5	≤0.016	≤0.016
A028	B0024679	416	19A	CZ	65-78	blood	2014	6	27	6	19	33	1	0.008	0.016	>4	4	>4	2	0.25	0.5	≤0.016	≤0.016		+	-	+
A029	B0017633	416	19A	CZ	6-12	bronchoalveolar lavage	2012	6	30	6	20	34	1	≤0.004	0.016	>4	>4	>4	2	4	0.5	≤0.016	≤0.016
A030	B0037831	416	19A	POR	49-64	blood	2005	17	25	10	19	28	ND	0.016	0.03	>4	0.06	>4	2	0.25	0.5	0.03	ND	Poz.				+
A031	B0037855	416	19A	ITA	3-5	blood	2012	6	26	6	19	26	ND	0.03	0.06	>4	>4	>4	2	0.25	0.5	0.03	ND
A032	B0037853	416	19A	ITA	0-2	blood	2011	6	26	6	12	29	ND	0.016	0.016	>4	>4	>4	2	0.125	0.5	0.03	ND
A034	B0028206	416	19A	CZ	65-78	blood	2014	6	23	6	19	29	1	0.008	0.03	>4	2	≤0.125	2	0.5	0.5	≤0.016	≤0.016		+	-	+
A035	B0037841	416	19A	POR	0-2	blood	2005	16	24	9	18	30	ND	0.016	0.03	>4	0.125	>4	2	0.25	0.5	0.016	ND	Poz.	ermB			+
A036	B0024060	416	19A	CZ	65-78	blood	2013	6	24	6	16	28	1	0.03	0.016	>4	>4	>4	2	0.25	0.5	0.03	≤0.016
A038	B0037828	416	19A	POR	0-2	sputum	2002	22	25	28	20	30	ND	0.016	0.03	≤0.03	0.06	≤0.125	2	0.25	0.5	0.03	ND
A040	B0021008	416	19A	CZ	65-78	blood	2013	6	24	6	17	29	1	0.008	0.016	>4	>4	>4	2	2	0.5	≤0.016	≤0.016
A042	B0037851	416	19A	ITA	3-5	blood	2011	6	26	6	19	29	ND	0.03	0.03	>4	>4	1	2	0.25	0.5	0.03	ND
A043	B0037856	416	19A	ITA	3-5	blood	2014	6	25	6	19	28	ND	0.03	0.03	>4	>4	>4	2	0.25	0.5	0.03	ND
A045	B0007772	416	19A	CZ	unknown	punctate	2010	6	26	6	16	27	1	0.016	0.016	>4	>4	>4	2	4	0.5	≤0.016	≤0.03
A046	B0037834	416	19A	POR	79-98	blood	2008	21	23	27	18	28	ND	0.016	0.03	≤0.03	≤0.03	≤0.125	2	0.125	0.5	0.016	ND
A047	B0020785	416	19A	CZ	65-78	blood	2013	6	22	6	16	26	1	0.016	0.016	>4	>4	>4	2	4	0.5	0.03	≤0.016
A048	B0037835	416	19A	POR	49-64	blood	2009	21	24	27	19	27	ND	0.016	0.03	0.06	0.06	≤0.125	2	0.25	0.5	0.03	ND
A049	B0037845	416	19A	ITA	49-64	cerebrospinal fluid	2006	22	26	27	18	25	ND	0.03	0.03	0.06	0.06	0.25	2	0.25	0.5	0.03	ND
A050	B0019501	416	19A	CZ	34-48	blood	2013	6	23	6	17	27	1	0.016	0.016	>4	>4	>4	2	4	0.5	≤0.016	≤0.016
A051	B0011654	416	19A	CZ	3-5	unknown	2011	6	25	6	15 / 17	25	1mg / 2mg	0.016	0.008	>4	>4	>4	4	4	0.5	≤0.016	0.03
A053	B0037854	416	19A	ITA	0-2	blood	2011	6	24	6	19	26	ND	0.03	0.03	>4	>4	>4	2	0.25	0.5	0.016	ND
A054	B0023837	416	19A	CZ	49-64	blood	2013	6	23	6	19	27	1	0.03	0.03	>4	>4	>4	2	1	0.5	0.03	≤0.016
A055	B0026584	416	19A	CZ	49-64	blood	2014	6	24	6	18	29	1	0.008	0.016	>4	>4	>4	4	0.25	0.5	0.03	≤0.016		+	-	+
A056	B0037830	416	19A	POR	0-2	blood	2004	24	25	30	18	30	ND	0.016	0.03	≤0.03	0.06	≤0.125	2	0.125	0.5	0.03	ND
A057	B0018183	416	19A	CZ	34-48	cerebrospinal fluid	2013	6	27	6	19	32	1	≤0.004	0.016	>4	>4	>4	2	4	0.5	≤0.016	≤0.016
A059	B0037843	416	19A	ITA	0-2	blood	2002	22	25	26	19	25	ND	0.03	0.03	≤0.03	0.06	≤0.125	2	0.25	1	0.03	ND
A060	B0020138	416	19A	CZ	87	blood	2013	6	25	6	19	26	1	0.016	0.016	>4	>4	>4	2	4	0.5	≤0.016	≤0.016
A061	B0037838	416	19A	POR	3-5	blood	2011	22	24	27	18	26	ND	0.016	0.03	0.06	0.06	≤0.125	2	0.25	0.5	0.03	ND
A062	B0019008	416	19A	CZ	65-78	blood	2013	6	24	6	17	24	1	0.008	0.016	>4	>4	>4	2	4	0.5	≤0.016	≤0.016
A063	B0037833	416	19A	POR	3-5	blood	2008	16	24	10	19	25	ND	0.016	0.03	>4	0.125	>4	2	0.25	0.5	0.03	ND	Poz.	ermB			+
A064	B0007774	416	19A	CZ	unknown	swab ear	2010	6	28	6	16	28	1	0.008	0.016	>4	>4	>4	2	4	0.5	≤0.016	≤0.03
A065	B0037847	416	19A	ITA	34-48	blood	2008	6	26	6	20	26	ND	0.03	0.03	>4	>4	>4	2	0.25	0.5	0.03	ND
A066	B0037849	416	19A	ITA	0-2	blood	2010	6	24	6	17	25	ND	0.016	0.03	>4	>4	>4	2	0.25	0.5	0.03	ND
A068	B0037842	416	19A	POR	79-98	blood	2011	21	23	28	18	28	ND	0.016	0.03	0.06	0.06	≤0.125	2	0.25	0.5	0.016	ND
A069	B0027417	416	19A	CZ	49-64	blood	2014	6	25	6	18	27	1	0.016	0.016	>4	4	>4	4	0.25	0.5	0.03	≤0.016		+	-	+
A070	B0037848	416	19A	ITA	49-64	blood	2008	23	27	29	20	30	ND	0.016	0.03	≤0.03	0.06	≤0.125	2	0.25	0.5	0.03	ND
A071	B0017835	416	19A	CZ	49-64	sputum	2012	6	24	6	18	26	1	0.008	0.016	>4	>4	>4	2	4	0.5	≤0.016	0.03
A072	B0037832	416	19A	POR	0-2	blood	2007	17	25	9	20	28	ND	0.016	0.03	>4	0.125	>4	2	0.25	0.5	0.03	ND	Poz.	ermB			+
A073	B0037852	416	19A	ITA	3-5	blood	2011	6	26	6	20	30	ND	0.03	0.03	>4	>4	>4	2	0.25	0.5	0.016	ND
A074	B0037829	416	19A	POR	0-2	auricular exudate	2003	24	24	29	18	30	ND	0.016	0.03	≤0.03	0.06	≤0.125	1	0.25	0.5	0.03	ND
